# Supplementary material for: The Transcription Factor Sp3 Regulates the Expression of a Metastasis-Related Marker of Sarcoma, Actin Filament-Associated Protein 1-Like 1 (AFAP1L1)
Source: PLoS One. 2013 Jan 9;8(1):e49709. doi: 10.1371/journal.pone.0049709 (PMC3541374; doi:10.1371/journal.pone.0049709)
Supplement: Table S1 — Sequences for primers and other oligonucleotides used in this study. (XLS) [file pone.0049709.s010.xls]

## Sheet: Sheet1
Supporting Table S1. Sequences for primers and other oligonucleotides used in this study
	ID	Orientation	Sequence
	〈Primers used in generating PGV-AFAP1L1 reporter constructs〉
	AFAP1L1promoter-2250	sense	5'-CCGCTCGAGTGAGCTAGCCTGAGAACTTA-3'
	AFAP1L1promoter-1949	sense	5'-CCGCTCGAGACTGACCTTTTCAAATTGGA-3'
	AFAP1L1promoter-1932	sense	5'-CCGCTCGAGGGAAAAGGGGACAGCAACAA-3'
	AFAP1L1promoter-1039	sense	5'-CCGCTCGAGAGCAGTGTCTAGGAGAACAA-3'
	AFAP1L1promoter-778	sense	5'-CCGCTCGAGTTTATCACCCTGTTCTGCAT-3'
	AFAP1L1promoter-688	sense	5'-CCGCTCGAGTTAGTACACAAGGAACCTCA-3'
	AFAP1L1promoter-601	sense	5'-CCGCTCGAGCTTTTCTTTCTGAAGATCTT-3'
	AFAP1L1promoter-410	sense	5'-CCGCTCGAGGATAAAAACGCGCTCCAACA-3'
	AFAP1L1promoter-224	sense	5'-CCGCTCGAGGGGAGCGCCGCGGAGGGCGA-3'
	AFAP1L1promoter-71	sense	5'-CCGCTCGAGTGCCGGCGAGCATCCTGTCT-3'
	AFAP1L1promoter-53	sense	5'-CCGCTCGAGCTGGGGGAGGGGACCGCAGA-3'
	AFAP1L1promoter-46	sense	5'-CCGCTCGAGAGGGGACCGCAGAGAGCGCC-3'
	AFAP1L1promoter-R	antisense	5'-CCGAAGCTTCATGGCGCCGGCCCGGTCC-3'
	〈Primers used in generating mutated PGV-AFAP1L1 reporter constructs〉
	SBS1-mutS	sense	5'-GCGCGGGCGCGTTCGGTTCGGGGGCTGC-3'
	SBS1-mutAS	antisense	5'-GCAGCCCCCGAACCGAACGCGCCCGCGC-3'
	SBS2-mutS	sense	5'-GGCTCTGAGGTTCGGGCGCGGGCGCGGGCGGGG-3'
	SBS2-mutAS	antisense	5'-CCCCGCCCGCGCCCGCGCCCGAACCTCAGAGCC-3'
	EBS1-mutS	sense	5'-GCCGGCGAGCATAATGTCTGGGGGAGG-3'
	EBS1-mutAS	antisense	5'-CCTCCCCCAGACATTATGCTCGCCGGC-3'
	EBS2-mutS	sense	5'-CGGGTGTATTAAGGGAGCGGCTC-3'
	EBS2-mutAS	antisense	5'-GAGCCGCTCCCTTAATAGACCCG-3'
	〈Oligonucleotides used in EMSA〉
	SBS1WT	sense	5'-GGGCGCGGGCGGGGCGGGGGCTGCC-3'
		antisense	5'-GGCAGCCCCCGCCCCGCCCGCGCCC-3'
	SBS1MUT	sense	5'-GGGCGCGTTCGGTTCGGGGGCTGCC-3'
		antisense	5'-GGCAGCCCCCGAACCGAACGCGCCC-3'
	〈Primers used for ChIP PCR of AFAP1L1 promoter region〉
	AFAP1L1ChIP-F	sense	5'-GCGTGCTCGGGTCTATTC-3'
	AFAP1L1ChIP-R	antisense	5'-GGCTTCAGATCGTCCAGTCT-3'
	〈siRNA duplexes〉
	siSp1#2-S	sense	5'-AAAGCGCUUCAUGAGGAGUGAdTdT-3'
	siSp1#2-AS	antisense	5'-UCACUCCUCAUGAAGCGCUUUdTdT-3'
	siSp3#1-S	sense	5'-GCGGCAGGUGGAGCCUUCACUdTdT-3'
	siSp3#1-AS	antisense	5'-AGUGAAGGCUCCACCUGCCGCdTdT-3'
	siSp4-S	sense	5’-GCAGUGACACAUUAGUGAGCdTdT-3'
	siSp4-AS	antisense	5'-GCUCACUAAUGUGUCACUGCdTdT-3'
	〈Primers used in generating siRNA-resistant Sp3 expressing vector〉
	siSp3#1-R-S	sense	5'-ACAGATTTATTTGTGCCAACCTCATCGTCCTCCCAATTGCCTGTTACGATAGATAG-3'
	siSp3#1-R-AS	antisense	5'-CTATCTATCGTAACAGGCAATTGGGAGGACGATGAGGTTGGCACAAATAAATCTGT-3'
	siSp3#2-R-S	sense	5'-CTCACACTTGGTCAAGTTGCAGCCGGCGGCGCATTTACCTCAACTCCAGTTAGTCTAAG-3'
	siSp3#2-R-AS	antisense	5'-CTTAGACTAACTGGAGTTGAGGTAAATGCGCCGCCGGCTGCAACTTGACCAAGTGTGAG-3'
	〈Primers used in RT-PCR〉
	AFAP1L1-F	sense	5'-ATCGGCAGCCACATCTGAGGTTG-3'
	AFAP1L1-R	antisense	5'-TTGTCACCCACACCCACGCT-3'
	Sp1-F	sense	5'-CTACCCCTACCTCAAAGGAAC-3'
	Sp1-R	antisense	5'-CTCTCCTTCTTTTTGCTGGCC-3'
	Sp3-F	sense	5'-TTCAGGGAGTTGCAATTGGTG-3'
	Sp3-R	antisense	5'-TTCTGTGCCTGTGTCTCTTCA-3'
	Sp3 3'UTR-F	sense	5'-GTTGAGGCATTTGGGTGGTA-3'
	Sp3 3'UTR-R	antisense	5'-CTTTTAAGGCCCTGGGAGAC-3'
	Sp4-F	sense	5'-CCAGCAGTAATAACGGGAGTGC-3'
	Sp4-R	antisense	5'-AAGTAGTGGTGTTGGTGGGTGTG-3'
	ACTB-F	sense	5'-AAGAGAGGCATCCTCACCCT-3'
	ACTB-R	antisense	5'-TACATGGCTGGGGTGTTGAA-3'
	GAPDH-F	sense	5'-AATCCCATCACCATCTTCCA-3'
	GAPDH-R	antisense	5'-GTCATCATATTTGGCAGGTT-3'
	〈Primers and a probe for qPCR of AFAP1L1〉
	AFAP1L1 qPCR-F	sense	5'-AACAAGCCTCCCCCTGAGGACT-3'
	AFAP1L1 qPCR-R	antisense	5'-GTTGCAGGGTAGCTGCTGTC-3'
	AFAP1L1-Taq		5'-GGCCCTTCCTCTGGGACCCGGC-3'
